# Supplementary material for: A phosphite-based screening platform for identification of enzymes favoring nonnatural cofactors
Source: Sci Rep. 2022 Jul 21;12:12484. doi: 10.1038/s41598-022-16599-0 (PMC9304416; doi:10.1038/s41598-022-16599-0)
Supplement: Supplementary file 2 — Supplementary Information 2. [file 41598_2022_16599_MOESM2_ESM.xls]

## Sheet: Pdh
enzyme activity assay conditions		Pdh* activities were measured in a mixture containing 50 mM HEPES (pH 7.5), 0.05 mM NAD or NCD, 0.4 mM methylthiazolyldiphenyl-tetrazolium bromide, 1.0 mM phenazine ethosulfate, and 5.0 mM phosphite. The reaction was started by addition of 10 μL of enzyme solution. Reaction rate was determined by monitoring the increase of formazan in absorbance at 570 nm at room temperature.
abbreviations		NAD: Nicotinamide adenosine dinucleotide; NCD: Nicotinamide cytosine dinucleotide; Pdh*: I151R/P176R/M207A mutant of phosphite dehydrogenase; ME: Malic enzyme; ME*: L310R/Q401C mutant of malic enzyme; NcdS: NCD synthetase;
		Pdh*-NAD, activity of Pdh* toward NAD. Pdh*-NCD, activity of Pdh* toward NCD. ME* or ME-NAD, activity of ME* or ME toward NAD. ME* or ME-NCD, activity of ME* or ME toward NCD.
		BW-PB01-1 and BW-PB01-2 had the same genotype, as well as BW-PB03-1 and BW-PB03-2, BW-PB05-1 and BW-PB05-2. BW-PB01, BW-PB03, and BW-PB05 expressed Pdh*, ME* and different NcdS. BW-PB07 expressed Pdh*, ME and NcdS2.
NAD (mOD/min)		BW-PB01-1	BW-PB01-2	BW-PB03-1	BW-PB03-2	BW-PB05-1	BW-PB05-2	BW-PB07	BW-PB07-2
triplicates	1	0.860853	1.19481	0.794063	1.09833	0.979592	1.26902	1.35807	1.2987
	2	0.660482	0.890538	0.801484	1.87755	1.06865	1.63265	1.20223	1.42486
	3	0.601113	0.823748	1.18738	0.727273	1.04638	0.586271	1.03154	1.29128
NCD (mOD/min)
triplicates	1	8.02226	6.56772	12.9425	10.8126	10.7013	15.0501	9.33581	16.8237
	2	7.13915	7.05009	11.9777	10.9685	10.7532	14.59	9.52876	17.5733
	3	7.44341	7.58442	9.69202	10.9759	10.3822	15.295	9.06865	16.4156
NAD		BW-PB01-1	BW-PB01-2	BW-PB03-1	BW-PB03-2	BW-PB05-1	BW-PB05-2	BW-PB07	BW-PB07-2
average (mOD/min)		0.707483	0.969697	0.927644	1.23438	1.03154	1.16265	1.19728	1.33828
standard deviations		0.136099	0.197789	0.224972	0.587084	0.0463451	0.531239	0.163322	0.0750723
NCD
average (mOD/min)		7.53494	7.06741	11.5374	10.919	10.6122	14.9784	9.31107	16.9375
standard deviations		0.448617	0.50857	1.66937	0.0921937	0.20092	0.357937	0.231051	0.587178
			Pdh*-NAD		Pdh*-NCD		ME*-NAD		ME*-NCD
		enzyme activity(mOD/min)	average	sd	average	sd	average	sd	average	sd
		BW-PB01-1	0.707483	0.136099	7.53494	0.448617	14.6647	1.43206	174.3	4.61952
		BW-PB01-2	0.969697	0.197789	7.06741	0.50857	14.1837	0.17674	199.125	6.10091
		BW-PB03-1	0.927644	0.224972	11.5374	1.66937	23.9213	0.0874636	185.35	6.04454
		BW-PB03-2	1.23438	0.587084	10.919	0.0921937	16.9825	0.100994	201.312	2.29095
		BW-PB05-1	1.03154	0.0463451	10.6122	0.20092	16.2828	0.100994	194.257	6.35828
		BW-PB05-2	1.16265	0.531239	14.9784	0.357937	20.8017	0.683579	191.523	2.87584
							ME-NAD		ME-NCD
		BW-PB07	1.19728	0.163322	9.31107	0.231051	11.516	4.36822	4.34402	3.63641
		BW-PB07-2	1.33828	0.0750723	16.9375	0.587178	43.2362	1.79478	0.276968	0.126243

## Sheet: ME
enzyme activity assay conditions		ME* activities were measured in a mixture containing 50 mM HEPES (pH 7.5), 0.05 mM NAD or NCD, 0.4 mM methylthiazolyldiphenyl-tetrazolium bromide, 1.0 mM phenazine ethosulfate, 10 mM MgCl2, and 5.0 mM L-malate. The reaction was started by addition of 10 μL of enzyme solution. Reaction rate was determined by monitoring the increase of formazan in absorbance at 570 nm at room temperature.
abbreviations		NAD: Nicotinamide adenosine dinucleotide; NCD: Nicotinamide cytosine dinucleotide; Pdh*: I151R/P176R/M207A mutant of phosphite dehydrogenase; ME: Malic enzyme; ME*: L310R/Q401C mutant of malic enzyme; NcdS: NCD synthetase;
		BW-PB01-1 and BW-PB01-2 had the same genotype, as well as BW-PB03-1 and BW-PB03-2, BW-PB05-1 and BW-PB05-2. BW-PB01, BW-PB03, and BW-PB05 expressed Pdh*, ME* and different NcdS. BW-PB07 expressed Pdh*, ME and NcdS2.
NAD (mOD/min)		BW-PB01-1	BW-PB01-2	BW-PB03-1	BW-PB03-2	BW-PB05-1	BW-PB05-2	BW-PB07	BW-PB07-2
triplicates	1	16.2682	14.344	24.0087	17.0991	16.2245	21.4286	16.1808	45.1749
	2	14.2128	14.2128	23.8338	16.9242	16.2245	20.9038	7.52187	42.9009
	3	13.5131	13.9942	23.9213	16.9242	16.3994	20.0729	10.8455	41.6327
NCD (mOD/min)
triplicates	1	177.289	194.825	183.28	200.991	199.942	193.557	0.218659	0.131195
	2	168.98	196.443	180.612	199.198	195.437	189.49	7.08455	0.349854
	3	176.633	206.108	192.157	203.746	187.391	190.844	5.72886	0.349854
NAD		BW-PB01-1	BW-PB01-2	BW-PB03-1	BW-PB03-2	BW-PB05-1	BW-PB05-2	BW-PB07	BW-PB07-2
average (mOD/min)		14.6647	14.1837	23.9213	16.9825	16.2828	20.8017	11.516	43.2362
standard deviations		1.43206	0.17674	0.0874636	0.100994	0.100994	0.683579	4.36822	1.79478
NCD
average (mOD/min)		174.3	199.125	185.35	201.312	194.257	191.297	4.34402	0.276968
standard deviations		4.61952	6.10091	6.04454	2.29095	6.35828	2.07103	3.63641	0.126243
